# Supplementary material for: Elevated Circulating and Placental SPINT2 Is Associated with Placental Dysfunction
Source: Int J Mol Sci. 2021 Jul 12;22(14):7467. doi: 10.3390/ijms22147467 (PMC8305184; doi:10.3390/ijms22147467)
Supplement: Supplementary file 1 [file ijms-22-07467-s001.zip]

Archive with 1 entries (1 files):
- ijms-1288125-supplementary.pdf
